# Supplementary material for: Metal-Free Catalytic Synthesis of Tetrasubstituted Furans from α-Hydroxy Ketones and Cyano Compounds
Source: Molecules. 2025 Apr 19;30(8):1832. doi: 10.3390/molecules30081832 (PMC12029176; doi:10.3390/molecules30081832)
Supplement: Supplementary file 1 [file molecules-30-01832-s001.zip]

Archive with 1 entries (1 files):
- molecules-3574330-supplementary.pdf
